# Supplementary material for: Mutant EZH2 alters the epigenetic network and increases epigenetic heterogeneity in B cell lymphoma
Source: PLoS Biol. 2025 Jun 12;23(6):e3003191. doi: 10.1371/journal.pbio.3003191 (PMC12161531; doi:10.1371/journal.pbio.3003191)
Supplement: S1 Table — (XLSX) [file pbio.3003191.s010.xlsx]

## Sheet: Sheet1
Target	Name	Vendor	Cat. Number	Metal
H3	Histone H3 Antibody	Ionpath	711501-100	115In
H3K36me3	Tri-Methyl-Histone H3 (Lys36) (D5A7) XP ® Rabbit mAb#4909	CST	4909	141Pr
H3K27me2	Anti-Histone H3 (di methyl K27) antibody - ChIP Grade (ab24684)	Abcam	ab24684	142Nd
H3K4me3	Tri-Methyl-Histone H3 (Lys4) (C42D8) Rabbit mAb#9751	CST	9751	145Nd
pH2A.x	Anti-p-Histone H2A.X [Ser139]	Fluidigm	3147016A	147Sm
H3K36me2	Di-Methyl-Histone H3 (Lys36) (C75H12) Rabbit mAb#2901	CST	2901	149Sm
H3K9me2	Anti-Histone H3 (di methyl K9) antibody [Y49]	Abcam	ab173325	151Eu
H4K16ac	Acetyl-Histone H4 (Lys16) (E2B8W) Rabbit mAb#13534	CST	13534	152Sm
H2AK119Ub	Ubiquityl-Histone H2A (Lys119) (D27C4) XP® Rabbit mAb	CST	8240	153Eu
H3K4me1	Mono-Methyl-Histone H3 (Lys4) (D1A9) XP ® Rabbit mAb#5326	CST	5326	154Sm
H3.3	Recombinant Anti-Histone H3.3 antibody [EPR17899]	Abcam	ab208690	155Gd
H3K64ac	Anti-Histone H3 (acetyl K64) antibody [EPR20713]	Abcam	ab251549	156Gd
H4	Anti-Histone H4 antibody [mAbcam 31830] - ChIP Grade	Abcam	ab238663	159Tb
H3K27ac	Acetyl-Histone H3 (Lys27) Monoclonal Antibody	Thermo Fisher	MA5-23516	160Gd
H4K20me3	Anti-Histone H4 (tri methyl K20) antibody [EPR17001(2)]	Abcam	ab239410	161Dy
BCL6	Anti-Human/Mouse BCL-6 (K112-91)-163Dy—100 Tests	Fluidigm	3163012B	163Dy
H3K9ac	Histone H3K9ac antibody - ChIP-Seq, WB, IF/ICC	Active Motif	61663	164Dy
H3K27me3	Histone H3K27me3 antibody (mAb)	Active Motif	61017	168Er
H3K9ac	Histone H3K9ac antibody - ChIP-Seq, WB, IF/ICC	Active Motif	61663	169Tm
H3K9me3	Tri-Methyl-Histone H3 (Lys9) (D4W1U) Rabbit mAb#13969	CST	13969	170Er
Ki-67	Anti-Human Ki-67 (B56)	Fluidigm	3172024B	172Yb
FLAG	DYKDDDDK Tag Monoclonal Antibody (FG4R)	Sigma	F3165	174Yb
H3S28p	Anti-pHistone H3 [S28] (HTA28)	Fluidigm	3175012A	175Lu
